# Supplementary material for: Comprehensive Evaluation of Polyaniline-Doped Lignosulfonate in Adsorbing Dye and Heavy Metal Ions
Source: Int J Mol Sci. 2023 Dec 21;25(1):133. doi: 10.3390/ijms25010133 (PMC10779345; doi:10.3390/ijms25010133)
Supplement: Supplementary file 1 [file ijms-25-00133-s001.zip]

Archive with 1 entries (1 files):
- ijms-2748502-supplementary.pdf
